# Supplementary material for: Diagnostic Performance of US and MRI in Predicting Malignancy of Soft Tissue Masses: Using a Scoring System
Source: Front Oncol. 2022 Apr 29;12:853232. doi: 10.3389/fonc.2022.853232 (PMC9104333; doi:10.3389/fonc.2022.853232)
Supplement: Supplementary file 1 [file DataSheet_1.xls]

## Sheet: MR final
malignant/benign	Maximum diameter	Maximum diameter(1/0)	shape	boundary	Margin	signal intensity	texture pattern	internal composition		bone destruction	peripheral soft tissue	layer	lymphnode
1	63	1	1	1	1	2	1	2	1	0	1	1	0
1	278	1	2	2	2	2	1	2	1	0	1	1	0
1	53	1	2	1	2	2	1	2	1	0	1	1	0
1	25	0	2	1	1	1	1	1	1	0	1	1	0
1	240	1	3	3	2	2	1	2	1	0	1	1	0
1	90	1	1	1	1	2	1	2	1	0	1	1	0
1	250	1	3	1	2	2	1	2	1	0	0	1	0
1	120	1	3	2	3	4	1	2	1	0	0	1	0
1	160	1	3	2	3	3	1	2	1	0	0	1	0
1	134	1	1	2	2	2	1	2	1	1	1	1	1
1	110	1	3	1	2	3	1	2	1	0	1	2	0
1	187	1	3	3	3	2	1	2	1	1	1	1	0
1	130	1	3	1	3	2	1	2	1	0	1	1	0
1	129	1	1	1	1	2	1	2	1	0	1	1	0
1	88	1	3	3	3	3	1	2	1	1	1	1	0
1	49	1	3	2	3	3	1	2	1	0	0	1	0
1	150	1	3	1	3	3	1	2	1	1	1	1	0
1	103	1	3	3	3	2	1	2	1	0	1	1	1
1	65	1	2	1	2	2	1	2	1	0	0	1	1
1	50	1	3	3	3	2	1	2	1	1	1	1	0
1	270	1	3	2	2	2	1	2	1	1	1	1	0
1	93	1	1	1	1	2	1	2	1	0	0	1	0
1	100	1	3	3	3	2	1	2	1	1	1	1	0
1	63	1	3	3	3	1	1	2	1	0	1	2	1
1	115	1	1	1	1	2	1	2	1	0	1	1	0
1	78	1	1	1	1	2	1	2	1	0	0	1	0
1	174	1	3	2	3	4	2	2	1	1	1	1	0
1	96	1	2	2	2	2	1	2	1	1	1	1	0
1	140	1	3	2	3	2	1	2	1	1	1	1	0
1	100	1	3	2	3	2	1	2	1	0	1	1	0
1	70	1	3	1	3	2	1	2	1	0	1	2	1
1	120	1	2	1	2	3	3	2	1	0	1	1	0
1	76	1	3	3	3	2	3	2	1	0	1	2	1
1	99	1	3	3	3	2	1	2	1	0	1	1	0
1	33	0	2	1	2	2	3	2	1	0	1	1	0
1	66	1	3	1	2	2	1	2	1	0	1	1	0
1	60	1	3	3	3	2	1	1	1	1	1	2	0
1	240	1	2	2	2	2	1	2	1	0	1	2	0
1	120	1	3	3	3	2	1	2	1	1	1	1	1
1	51	1	2	1	2	2	1	2	1	0	1	1	1
1	105	1	3	3	3	2	1	2	1	1	1	1	1
1	78	1	3	2	2	2	1	2	1	1	1	1	0
1	70	1	3	3	3	3	1	2	1	1	1	1	0
1	50	1	3	3	3	2	1	2	1	1	1	2	1
1	40	0	2	2	2	2	1	2	1	0	1	2	0
1	62	1	3	3	3	2	1	2	1	0	1	2	1
1	95	1	2	1	2	2	1	2	1	1	1	1	1
1	46	1	3	3	3	2	1	2	1	1	1	1	0
1	45	0	2	1	2	2	1	1	1	0	0	2	1
1	34	0	3	2	2	3	2	2	1	0	0	2	1
1	118	1	2	1	2	2	1	1	1	0	0	1	0
1	73	1	3	1	2	2	2	2	1	0	1	1	0
1	54	1	3	1	2	2	1	2	1	0	1	2	0
1	54	1	2	1	2	2	1	2	1	0	0	2	1
1	21	0	2	1	1	2	3	2	1	0	0	1	0
1	95	1	2	1	1	2	1	2	1	1	1	1	0
1	125	1	2	1	2	2	1	2	1	0	1	1	0
1	46	1	2	2	2	2	1	2	1	0	0	2	0
1	249	1	3	1	2	2	2	2	1	1	1	1	0
1	119	1	3	2	2	2	1	2	1	1	1	1	0
1	81	1	3	2	2	2	1	2	1	0	0	1	0
1	120	1	3	3	3	2	1	2	1	1	1	1	1
1	57	1	2	1	2	2	1	2	1	0	1	1	0
1	130	1	2	1	2	2	1	2	1	0	0	1	1
1	100	1	3	3	3	2	1	2	1	1	1	1	0
1	170	1	2	1	2	2	1	2	1	0	0	2	1
1	115	1	2	2	2	2	1	2	1	0	1	1	0
1	46	1	2	1	2	2	1	2	1	0	1	1	0
1	75	1	2	1	2	3	1	2	1	0	1	1	0
1	89	1	2	2	3	2	1	2	1	1	1	1	1
1	46	1	1	1	1	2	1	2	1	0	0	2	1
0	24	0	1	1	1	1	1	1	1	0	0	1	0
0	30	0	1	1	1	1	1	1	1	0	0	1	0
0	60	1	1	1	1	2	2	2	1	0	0	1	0
0	15	0	1	1	1	1	1	1	1	0	0	2	0
0	39	0	2	3	2	3	1	2	1	0	1	1	0
0	10	0	1	1	1	1	1	1	1	0	0	1	0
0	65	1	2	1	1	1	1	2	1	0	0	2	0
0	20	0	1	1	1	1	1	1	1	0	0	2	0
0	43	0	2	1	2	2	1	2	1	0	1	1	0
0	70	1	1	1	1	3	1	2	1	0	0	1	0
0	63	1	3	2	3	2	1	2	1	0	0	2	0
0	38	0	1	1	1	2	1	2	1	0	0	1	0
0	80	1	2	1	2	2	1	2	1	0	1	1	0
0	30	0	2	1	1	1	1	1	1	0	0	1	0
0	43	0	1	1	1	2	1	1	1	0	0	1	0
0	25	0	1	1	1	3	3	3	1	0	0	2	0
0	30	0	1	1	1	1	1	1	1	0	0	1	0
0	45	0	1	1	1	1	1	1	1	0	1	2	0
0	40	0	3	1	3	4	1	1	1	0	0	2	0
0	80	1	2	1	2	2	3	2	1	0	0	1	0
0	40	0	2	1	1	1	1	1	1	0	0	1	0
0	18	0	1	1	1	1	1	1	1	0	0	1	0
0	95	1	3	1	2	4	1	1	1	0	0	1	0
0	45	0	1	1	1	4	1	1	1	0	0	2	0
0	190	1	2	1	2	4	1	1	1	0	0	2	0
0	80	1	2	2	2	4	1	2	1	0	0	1	0
0	24	0	2	2	2	4	1	1	1	0	0	2	0
0	11	0	1	1	1	1	1	1	1	0	0	2	0
0	20	0	1	1	1	1	1	1	1	0	0	2	0
0	47	1	3	2	3	2	1	2	1	0	0	1	0
0	36	0	1	1	2	2	1	1	1	0	0	1	0
0	45	0	2	1	2	4	1	2	1	0	0	1	0
0	40	0	2	2	2	2	3	2	1	0	0	1	0
0	40	0	2	1	1	2	1	2	1	0	0	1	0
0	44	0	1	1	1	2	1	2	1	0	0	1	0
0	29	0	1	1	1	2	1	1	1	0	1	1	0
0	43	0	1	1	1	1	3	1	1	0	1	1	0
0	110	1	3	1	2	2	1	2	1	0	1	1	0
0	101	1	3	1	2	2	1	2	1	0	0	1	0
0	99	1	3	2	3	2	1	2	1	1	0	2	0
0	45	0	1	1	1	2	1	2	1	0	0	2	0
0	52	1	1	1	1	2	3	2	1	0	0	2	0
0	31	0	1	1	1	1	1	1	1	0	0	1	0
0	60	1	1	1	1	2	1	2	1	0	1	1	0
0	42	0	2	1	1	3	1	2	1	0	1	2	0
0	76	1	2	1	1	4	1	1	1	0	0	1	0
0	37	0	3	3	3	2	1	2	1	1	1	1	1
0	57	1	1	1	1	1	1	1	1	0	1	1	0
0	33	0	1	1	1	2	1	1	1	0	1	2	0

## Sheet: USfinal
malignant/benign	sex	age	location	layer	Maximum diameter	shape	boundary	Margin	echogenicity	internal composition	echogenicity	calcification	bone destruction	vascular density	vascularity patterns	peripheral soft tissue	Maximum diameter (0/1)	course	course(0/1)
1	1	60	2	1	1	1	1	2	1	1	2	1	0	3	3	0	74	0.2	1
1	1	68	4	1	1	2	1	2	1	1	2	1	0	4	4	0	201	4	1
1	1	74	2	1	0	2	1	2	1	1	1	1	0	2	2	1	47	1	1
1	1	48	4	1	0	3	2	2	1	1	2	1	1	3	3	1	25	0.7	1
1	1	69	4	1	1	3	2	2	1	3	2	1	0	4	4	0	213	36	0
1	1	88	4	1	1	1	1	1	1	3	2	1	0	3	3	1	90	3	1
1	1	56	4	1	1	2	2	2	1	1	2	1	0	3	3	0	140	36	0
1	0	58	4	2	1	2	2	2	0	1	2	1	0	3	3	0	126	6	1
1	1	70	3	1	1	3	1	2	0	1	1	1	0	2	2	0	122	24	0
1	1	66	2	2	1	1	2	1	1	3	2	1	0	3	3	0	130	3	1
1	1	64	4	1	1	2	1	2	1	1	2	1	0	4	4	0	112	12	0
1	0	48	2	1	0	3	2	2	1	1	2	1	0	3	3	0	46	2	1
1	0	46	4	1	0	3	2	2	1	3	2	3	0	4	4	0	39	0.2	1
1	0	51	2	1	1	1	1	1	1	3	2	1	0	3	3	0	105	4	1
1	1	70	3	1	1	3	2	2	1	1	2	1	1	3	3	1	86	2	1
1	0	49	4	1	1	2	2	2	1	1	2	1	0	3	3	0	74	6	1
1	1	50	1	1	1	3	2	2	0	1	2	1	0	2	2	0	121	24	0
1	1	37	3	1	1	2	2	2	1	1	2	3	1	3	3	1	90	5	1
1	1	38	3	1	1	2	1	2	1	3	2	1	0	4	4	0	68	1	1
1	1	51	3	1	1	2	2	2	1	1	2	2	1	4	4	0	127	3	1
1	1	46	4	1	1	3	2	2	1	1	2	1	0	4	4	1	145	48	0
1	1	71	4	1	1	2	1	2	1	1	2	1	0	3	3	0	60	0.3	1
1	0	50	4	1	1	3	2	2	1	1	2	3	0	4	4	1	92	15	0
1	0	82	1	1	1	2	1	2	1	1	2	3	0	3	3	0	78	12	0
1	0	54	4	1	1	2	1	1	1	3	2	1	0	2	2	0	115	2	1
1	0	13	4	1	1	2	2	2	0	1	2	1	0	3	3	1	65	24	0
1	0	76	4	1	1	3	2	2	1	1	2	1	0	4	4	1	174	3	1
1	0	60	4	1	1	1	1	1	1	1	1	1	0	4	4	0	96	8	1
1	1	75	2	1	0	2	2	2	1	1	2	1	0	3	3	1	43	24	0
1	0	63	2	1	1	2	1	2	1	1	2	1	0	4	4	0	90	12	0
1	1	42	1	1	1	3	1	2	1	1	2	1	0	3	3	1	62	4	1
1	0	41	4	1	1	2	2	2	1	3	2	1	0	3	3	0	107	0.3	1
1	1	29	2	1	1	2	2	2	1	1	2	1	0	2	2	1	66	9	1
1	1	63	4	1	1	3	2	2	1	1	2	1	0	4	4	1	76	0.5	1
1	0	19	1	1	1	2	2	2	1	1	2	1	0	3	3	0	143	0.5	1
1	0	26	2	2	1	2	1	2	1	1	2	3	0	3	3	1	65	0.5	1
1	1	63	2	1	1	3	2	2	1	1	2	2	1	3	3	1	53	2	1
1	0	48	4	1	1	2	2	2	1	1	2	2	1	3	3	0	200	0.7	1
1	1	15	4	1	1	3	2	2	1	1	2	1	1	4	4	0	102	4	1
1	1	64	1	1	1	2	1	2	1	1	2	1	0	2	2	0	51	5	1
1	0	70	2	1	1	3	2	2	1	1	2	3	0	2	2	0	83	6	1
1	1	68	2	1	1	3	1	2	1	1	2	1	1	3	3	0	78	5	1
1	0	69	2	1	1	3	2	2	1	1	2	1	1	3	3	1	88	2	1
1	1	44	1	1	0	2	1	2	1	1	2	1	0	2	2	1	46	1	1
1	1	72	2	1	1	2	2	2	1	3	2	1	0	3	3	0	100	2	1
1	1	42	1	2	1	2	1	1	1	1	1	1	0	3	3	1	54	4	1
1	1	57	2	1	1	2	1	2	1	1	2	1	1	3	3	0	86	3	1
1	1	80	2	1	1	2	2	2	1	1	2	2	0	4	4	1	51	5	1
1	0	47	2	1	1	2	1	2	1	1	2	1	0	4	4	0	55	1	1
1	0	52	1	1	1	2	1	2	1	1	2	1	0	2	2	0	132	3	1
1	1	35	4	1	1	1	2	1	1	1	1	1	0	2	2	0	105	0.3	1
1	1	63	4	1	1	3	2	2	1	1	2	1	0	2	2	0	79	2	1
1	0	64	2	2	1	2	2	2	1	1	1	1	0	4	4	0	140	0.2	1
1	0	78	4	1	0	3	2	2	1	1	1	1	0	4	4	1	48	9	1
1	1	69	4	1	1	1	1	1	1	1	1	1	0	3	3	1	85	24	0
1	1	48	4	1	1	2	1	2	1	3	2	1	0	3	2	0	93	0.5	1
1	0	64	2	1	0	3	1	2	1	1	1	1	0	3	3	1	44	12	0
1	1	62	4	2	0	3	2	2	1	1	1	1	0	4	4	0	42	0.7	1
1	0	46	2	1	0	3	1	1	1	1	1	1	0	4	4	0	45	6	1
1	0	49	4	1	1	1	1	2	1	1	1	1	0	3	3	1	115	0.2	1
1	1	61	4	1	1	3	2	2	1	1	1	1	0	4	4	1	77	0.3	1
1	1	61	4	1	0	3	2	2	1	1	1	3	0	3	3	1	31	4	1
1	0	58	3	1	1	2	1	2	1	1	1	1	0	3	3	0	57	0.3	1
1	1	45	4	1	1	3	2	2	1	1	1	1	0	4	4	1	141	15	0
1	1	51	3	1	1	3	2	2	1	1	1	2	0	3	3	0	93	1	1
1	1	42	4	1	1	3	2	2	1	3	2	1	0	4	4	1	187	0.3	1
1	0	31	4	1	0	3	2	2	1	1	1	2	0	2	2	1	39	0.7	1
1	0	63	4	1	1	3	1	2	1	1	1	1	0	4	4	0	58	1	1
1	1	62	4	1	1	1	2	2	0	1	1	1	0	3	3	0	60	0.5	1
1	0	56	4	1	0	3	1	2	1	1	1	1	0	3	3	0	107	3	1
1	0	50	2	1	1	3	2	2	1	3	2	1	0	2	2	1	70	0.5	1
0	0	24	2	1	0	2	2	2	1	1	1	1	0	4	4	0	24	3	1
0	0	30	2	1	0	2	2	2	1	1	1	1	0	3	3	0	31	12	0
0	0	35	2	1	1	2	2	2	1	1	2	3	0	3	3	0	65	6	1
0	0	73	1	2	0	2	2	2	1	1	1	1	0	2	2	0	17	0.5	1
0	0	51	4	1	0	2	2	2	1	1	2	1	0	2	2	0	34	0.5	1
0	0	46	4	2	0	1	1	1	1	1	1	1	0	2	2	0	9	48	0
0	0	41	2	1	1	2	1	2	0	1	2	1	0	2	2	0	70	1	1
0	0	53	4	2	0	3	2	2	1	1	1	1	0	2	2	0	20	6	1
0	1	55	3	1	0	3	2	2	0	1	2	1	0	2	2	0	34	0.2	1
0	1	43	2	1	1	1	1	1	0	1	2	1	0	2	2	0	73	60	0
0	1	54	4	1	1	3	2	2	1	1	2	1	0	3	3	1	108	2	1
0	0	61	3	1	1	1	1	1	1	1	2	1	0	2	2	0	86	216	0
0	0	61	3	1	0	1	1	1	1	1	2	1	0	2	2	0	33	216	0
0	0	78	1	1	0	1	1	1	1	3	1	1	0	3	3	0	30	4	1
0	0	54	3	1	0	1	1	1	1	2	1	1	0	2	2	0	48	0.2	1
0	0	61	4	2	0	1	1	1	1	3	2	1	0	3	3	0	25	36	0
0	0	50	4	1	0	2	1	1	1	1	1	1	0	2	2	0	34	1	1
0	1	35	4	1	0	1	1	1	1	1	1	1	0	2	3	0	47	180	0
0	0	47	4	1	1	3	1	2	1	1	1	1	0	2	2	1	63	24	0
0	0	18	3	1	1	2	1	2	1	3	2	1	0	3	3	0	86	8	1
0	0	31	4	1	1	2	1	1	1	1	1	1	0	2	2	0	56	2	1
0	0	48	2	1	0	3	2	2	1	1	1	1	0	2	2	0	16	4	1
0	0	15	4	2	0	3	2	2	0	1	1	1	0	2	3	0	46	12	0
0	1	69	1	2	0	2	1	2	0	1	1	3	0	2	2	1	47	12	0
0	1	52	2	2	1	2	1	1	0	1	1	1	0	2	2	0	180	72	0
0	0	59	2	1	1	2	2	2	0	1	2	1	0	2	2	1	85	36	0
0	0	54	4	2	0	2	1	2	0	1	1	1	0	3	3	0	26	36	0
0	0	51	1	2	0	2	1	2	1	1	1	2	0	2	2	0	16	0.5	1
0	0	57	1	2	0	2	1	2	1	1	1	1	0	2	2	0	23	0.2	1
0	0	29	3	1	0	2	2	1	1	1	2	3	0	2	2	0	43	2	1
0	0	50	2	1	0	2	1	2	1	1	1	3	0	2	2	0	39	1	1
0	0	56	4	1	0	2	2	2	1	1	2	3	0	4	4	0	35	24	0
0	1	46	4	1	0	2	2	2	0	3	2	1	0	2	2	0	38	2	1
0	1	34	3	1	0	1	1	1	0	1	2	1	0	2	2	0	40	120	0
0	0	72	4	1	0	1	1	1	0	3	2	3	0	2	2	0	50	0.2	1
0	0	48	4	1	0	1	1	1	1	1	1	1	0	2	2	0	33	1	1
0	0	55	4	1	0	1	2	2	1	3	1	1	0	2	2	0	43	2	1
0	0	57	4	1	1	3	1	1	1	3	2	1	0	2	2	0	100	6	1
0	0	31	2	1	1	1	1	1	1	1	2	1	0	4	4	0	119	12	0
0	0	40	4	1	1	3	2	2	1	3	2	1	0	4	4	0	106	36	0
0	0	29	4	1	1	1	1	1	1	1	2	1	0	2	2	0	57	24	0
0	1	17	2	2	0	1	1	1	1	3	2	1	0	4	4	0	48	4	1
0	1	41	4	1	0	1	1	1	1	1	1	1	0	4	4	0	35	2	1
0	0	40	3	1	0	1	1	1	1	1	2	1	0	2	2	0	34	12	0
0	1	45	3	1	0	1	1	1	0	1	1	1	0	4	4	0	50	0.5	1
0	0	57	3	1	0	2	1	1	0	1	1	1	0	2	2	0	36	1	1
0	0	46	2	1	1	2	1	2	1	3	2	2	0	2	2	1	62	2	1
0	0	29	2	1	1	1	2	2	1	1	1	1	0	2	3	0	58	3	1
0	0	70	2	1	1	1	1	1	1	1	1	1	0	2	3	0	80	60	0

## Sheet: ROC
Usmaxmium diameter	sensitivity	1 - spe	YD		AGE	SENSI	1 - SPEC	Youden`s index			Mrmaximum diameter	sensi	1 - spe	Youden`s index		US-logistic	sensi	1 - spe	YD			MR回归	敏感度	1 - 特异性	约登
50.5	0.830986	0.346939	0.484047		57.5	0.492958	0.183673	0.309284			45.5	0.915493	0.346939	0.568554		0.406849	0.915493	0.326531	0.588962
52	0.802817	0.346939	0.455878		61.5	0.408451	0.102041	0.30641			48	0.859155	0.326531	0.532624		0.522759	0.901408	0.326531	0.574878
59	0.732394	0.285714	0.44668		59.5	0.464789	0.163265	0.301523			49.5	0.84507	0.326531	0.51854		0.52458	0.873239	0.326531	0.546709
64	0.690141	0.244898	0.445243		58.5	0.464789	0.183673	0.281115			46.5	0.859155	0.346939	0.512216		0.58383	0.788732	0.265306	0.523426
49	0.830986	0.387755	0.443231		62.5	0.380282	0.102041	0.278241			44.5	0.929577	0.428571	0.501006		0.642949	0.760563	0.244898	0.515665
53.5	0.788732	0.346939	0.441794		60.5	0.43662	0.163265	0.273354			52.5	0.802817	0.306122	0.496694		0.644838	0.690141	0.204082	0.486059
57.5	0.746479	0.306122	0.440356		55.5	0.535211	0.265306	0.269905			50.5	0.816901	0.326531	0.490371		0.645344	0.647887	0.163265	0.484622
65.5	0.661972	0.22449	0.437482		56.5	0.507042	0.244898	0.262144			61	0.732394	0.244898	0.487496		0.289727	0.957746	0.530612	0.427134
73.5	0.619718	0.183673	0.436045		54.5	0.535211	0.306122	0.229089			53.5	0.788732	0.306122	0.48261		0.737332	0.56338	0.142857	0.420523
56.5	0.760563	0.326531	0.434033		63.5	0.309859	0.102041	0.207818			43.5	0.929577	0.44898	0.480598		0.830115	0.549296	0.142857	0.406439
54.5	0.774648	0.346939	0.427709		41.5	0.859155	0.653061	0.206094			51.5	0.802817	0.326531	0.476286		0.831144	0.521127	0.122449	0.398678
43.5	0.915493	0.489796	0.425697		47.5	0.732394	0.530612	0.201782			62.5	0.71831	0.244898	0.473412		0.287772	0.985915	0.632653	0.353262
62.5	0.690141	0.265306	0.424835		46.5	0.746479	0.55102	0.195458			65.5	0.676056	0.204082	0.471975		0.288225	0.971831	0.632653	0.339178
67	0.647887	0.22449	0.423398		48.5	0.676056	0.489796	0.18626			64	0.690141	0.22449	0.465651		0.860232	0.394366	0.0612245	0.333142
61	0.704225	0.285714	0.418511		43.5	0.816901	0.632653	0.184248			80.5	0.56338	0.102041	0.461339		0.889294	0.366197	0.0612245	0.304973
47.5	0.84507	0.428571	0.416499		53.5	0.549296	0.367347	0.181949			58.5	0.746479	0.285714	0.460765		0.242824	0.985915	0.693878	0.292038
71.5	0.619718	0.204082	0.415637		40.5	0.873239	0.693878	0.179362			68	0.661972	0.204082	0.45789		0.889511	0.267606	0.0408163	0.226789
55.5	0.760563	0.346939	0.413625		45.5	0.788732	0.612245	0.176487			55.5	0.760563	0.306122	0.454441		0.140964	0.985915	0.77551	0.210405
41	0.943662	0.530612	0.41305		44.5	0.802817	0.632653	0.170164			71.5	0.633803	0.183673	0.450129		0.922914	0.211268	0.0204082	0.190859
44.5	0.901408	0.489796	0.411613		36	0.901408	0.734694	0.166715			84.5	0.549296	0.102041	0.447255		0.964419	0.0985915	0	0.0985915
69	0.633803	0.22449	0.409313		42.5	0.816901	0.653061	0.16384			74	0.619718	0.183673	0.436045		0	1	1	0
75	0.591549	0.183673	0.407876		52.5	0.549296	0.387755	0.161541			88.5	0.535211	0.102041	0.43317		1	0	0	0
38.5	0.971831	0.571429	0.400402		49.5	0.647887	0.489796	0.158091			77	0.591549	0.163265	0.428284
42.5	0.929577	0.530612	0.398965		50.5	0.605634	0.44898	0.156654			75.5	0.605634	0.183673	0.42196
45.5	0.887324	0.489796	0.397528		51.5	0.56338	0.408163	0.155217			42.5	0.929577	0.510204	0.419373
76.5	0.577465	0.183673	0.393791		37.5	0.887324	0.734694	0.15263			89.5	0.521127	0.102041	0.419086
39.5	0.943662	0.55102	0.392642		65	0.253521	0.102041	0.15148			91.5	0.507042	0.102041	0.405001
46.5	0.859155	0.469388	0.389767		34.5	0.915493	0.77551	0.139983			79	0.56338	0.163265	0.400115
37	0.971831	0.591837	0.379994		39	0.873239	0.734694	0.138546			41	0.929577	0.530612	0.398965
77.5	0.56338	0.183673	0.379707		67	0.239437	0.102041	0.137396			94	0.492958	0.102041	0.390917		AUC
87	0.464789	0.102041	0.362748		32.5	0.915493	0.795918	0.119575			95.5	0.464789	0.0816327	0.383156		检验结果变量:	得分
35.5	0.971831	0.612245	0.359586		68.5	0.211268	0.102041	0.109227			99.5	0.43662	0.0612245	0.375395		AREA	sda	pb	CI
81.5	0.521127	0.163265	0.357861		30.5	0.929577	0.836735	0.0928428			97.5	0.450704	0.0816327	0.369072					L	UP
78.5	0.535211	0.183673	0.351538		69.5	0.169014	0.0816327	0.0873814			102	0.394366	0.0408163	0.35355		0.872233	0.0322962	4.70587e-12	0.808934	0.935533
85.5	0.492958	0.142857	0.350101		73.5	0.0985915	0.0204082	0.0781834			104	0.380282	0.0408163	0.339465
89	0.450704	0.102041	0.348663		29.5	0.929577	0.857143	0.0724346			100.5	0.394366	0.0612245	0.333142
84	0.507042	0.163265	0.343777		70.5	0.126761	0.0612245	0.0655361			112.5	0.352113	0.0204082	0.331705
79.5	0.521127	0.183673	0.337453		74.5	0.084507	0.0204082	0.0640989			39.5	0.943662	0.612245	0.331417
34.5	0.971831	0.653061	0.31877		72.5	0.0985915	0.0408163	0.0577752			107.5	0.366197	0.0408163	0.325381
91	0.408451	0.102041	0.30641		71.5	0.112676	0.0612245	0.0514516			38.5	0.943662	0.632653	0.311009
92.5	0.394366	0.102041	0.292325		75.5	0.0704225	0.0204082	0.0500144			116.5	0.323944	0.0204082	0.303535
94.5	0.366197	0.102041	0.264156		79	0.0422535	0	0.0422535			37.5	0.943662	0.653061	0.290601
101	0.338028	0.0816327	0.256396		25	0.957746	0.918367	0.0393791			118.5	0.309859	0.0204082	0.289451
98	0.352113	0.102041	0.250072		77	0.056338	0.0204082	0.0359299			119.5	0.295775	0.0204082	0.275366
103.5	0.323944	0.0816327	0.242311		18.5	0.971831	0.938776	0.0330555			36.5	0.943662	0.673469	0.270193
33.5	0.971831	0.734694	0.237137		81	0.028169	0	0.028169			33.5	0.957746	0.693878	0.263869
106.5	0.295775	0.0612245	0.23455		27.5	0.943662	0.918367	0.0252946			32	0.971831	0.714286	0.257545
110	0.267606	0.0408163	0.226789		21.5	0.957746	0.938776	0.018971			35	0.943662	0.693878	0.249784
105.5	0.295775	0.0816327	0.214142		85	0.0140845	0	0.0140845			30.5	0.971831	0.734694	0.237137
113.5	0.253521	0.0408163	0.212705		17.5	0.971831	0.959184	0.0126473			122.5	0.239437	0.0204082	0.219028
107.5	0.267606	0.0612245	0.206381		12	1	1	0			127	0.225352	0.0204082	0.204944
120	0.225352	0.0204082	0.204944		89	0	0	0			129.5	0.211268	0.0204082	0.190859
32	0.971831	0.77551	0.196321		16	0.971831	0.979592	-0.00776085			29.5	0.971831	0.795918	0.175913
121.5	0.211268	0.0204082	0.190859		14	0.985915	1	-0.0140845			132	0.183099	0.0204082	0.16269
30.5	0.985915	0.795918	0.189997								27	0.971831	0.816327	0.155504
117	0.225352	0.0408163	0.184536								24.5	0.985915	0.836735	0.149181
124	0.197183	0.0204082	0.176775								137	0.169014	0.0204082	0.148606
28	0.985915	0.816327	0.169589								145	0.15493	0.0204082	0.134521
126.5	0.183099	0.0204082	0.16269								20.5	1	0.877551	0.122449
25.5	0.985915	0.836735	0.149181								155	0.140845	0.0204082	0.120437
128.5	0.169014	0.0204082	0.148606								22.5	0.985915	0.877551	0.108364
24.5	1	0.857143	0.142857								165	0.126761	0.0204082	0.106352
131	0.15493	0.0204082	0.134521								172	0.112676	0.0204082	0.0922679
23.5	1	0.877551	0.122449								215	0.084507	0	0.084507
136	0.140845	0.0204082	0.120437								19	1	0.918367	0.0816327
21.5	1	0.897959	0.102041								180.5	0.0985915	0.0204082	0.0781834
140.5	0.112676	0.0204082	0.0922679								188.5	0.084507	0.0204082	0.0640989
18.5	1	0.918367	0.0816327								16.5	1	0.938776	0.0612245
142	0.0985915	0.0204082	0.0781834								244.5	0.056338	0	0.056338
144	0.084507	0.0204082	0.0640989								249.5	0.0422535	0	0.0422535
16.5	1	0.938776	0.0612245								13	1	0.959184	0.0408163
183.5	0.056338	0	0.056338								260	0.028169	0	0.028169
159.5	0.0704225	0.0204082	0.0500144								10.5	1	0.979592	0.0204082
193.5	0.0422535	0	0.0422535								274	0.0140845	0	0.0140845
177	0.056338	0.0204082	0.0359299								9	1	1	0
200.5	0.028169	0	0.028169								279	0	0	0
12.5	1	0.979592	0.0204082
207	0.0140845	0	0.0140845
8	1	1	0
214	0	0	0
AUC
	area		P	CI 95%
				L	P
AGE	0.659385	0.0502006	0.00307091	0.560993	0.757776
MAXMIUM DIAMETER(mm)	0.73067	0.0468646	1.83024e-05	0.638817	0.822523
							COURSE			auc=0.61			AGE			auc=0.65
								病程						age
							COURSE	SENSI	1 - SPE	YD			age	SEN	1 - SPE	YD
							-0.8	1	1	0			12	1	1	0
							0.25	0.918367	0.943662	-0.0252946			14	0.985915	1	-0.0140845
							0.4	0.918367	0.859155	0.0592124			16	0.971831	0.979592	-0.00776085
							0.6	0.836735	0.774648	0.0620868			17.5	0.971831	0.959184	0.0126473
							0.85	0.836735	0.71831	0.118425			18.5	0.971831	0.938776	0.0330555
							1.5	0.734694	0.633803	0.100891			21.5	0.957746	0.938776	0.018971
							2.5	0.591837	0.535211	0.0566255			25	0.957746	0.918367	0.0393791
							3.5	0.55102	0.43662	0.114401			27.5	0.943662	0.918367	0.0252946
							4.5	0.489796	0.352113	0.137683			29.5	0.929577	0.857143	0.0724346
							5.5	0.489796	0.295775	0.194021			30.5	0.929577	0.836735	0.0928428
							7	0.428571	0.239437	0.189135			32.5	0.915493	0.795918	0.119575
							8.5	0.408163	0.225352	0.182811			34.5	0.915493	0.77551	0.139983
							10.5	0.408163	0.197183	0.21098			36	0.901408	0.734694	0.166715
							13.5	0.306122	0.140845	0.165277			37.5	0.887324	0.734694	0.15263
							19.5	0.306122	0.112676	0.193446			39	0.873239	0.734694	0.138546
							30	0.244898	0.0422535	0.202644			40.5	0.873239	0.693878	0.179362
							42	0.163265	0.0140845	0.149181			41.5	0.859155	0.653061	0.206094
							54	0.142857	0	0.142857			42.5	0.816901	0.653061	0.16384
							66	0.102041	0	0.102041			43.5	0.816901	0.632653	0.184248
							96	0.0816327	0	0.0816327			44.5	0.802817	0.632653	0.170164
							150	0.0612245	0	0.0612245			45.5	0.788732	0.612245	0.176487
							198	0.0408163	0	0.0408163			46.5	0.746479	0.55102	0.195458
							217	0	0	0			47.5	0.732394	0.530612	0.201782
							检验结果变量 病程 至少有一个在正实际状态组与负实际状态组之间的绑定值。						48.5	0.676056	0.489796	0.18626
							a. 最小分界值为最小实测检验值减 1，最大分界值为最大实测检验值加 1。所有其他分界值均为两个连续的有序实测检验值的平均值。						49.5	0.647887	0.489796	0.158091
													50.5	0.605634	0.44898	0.156654
													51.5	0.56338	0.408163	0.155217
													52.5	0.549296	0.387755	0.161541
													53.5	0.549296	0.367347	0.181949
													54.5	0.535211	0.306122	0.229089
													55.5	0.535211	0.265306	0.269905
													56.5	0.507042	0.244898	0.262144
													57.5	0.492958	0.183673	0.309284
													58.5	0.464789	0.183673	0.281115
													59.5	0.464789	0.163265	0.301523
													60.5	0.43662	0.163265	0.273354
													61.5	0.408451	0.102041	0.30641
													62.5	0.380282	0.102041	0.278241
													63.5	0.309859	0.102041	0.207818
													65	0.253521	0.102041	0.15148
													67	0.239437	0.102041	0.137396
													68.5	0.211268	0.102041	0.109227
													69.5	0.169014	0.0816327	0.0873814
													70.5	0.126761	0.0612245	0.0655361
													71.5	0.112676	0.0612245	0.0514516
													72.5	0.0985915	0.0408163	0.0577752
													73.5	0.0985915	0.0204082	0.0781834
													74.5	0.084507	0.0204082	0.0640989
													75.5	0.0704225	0.0204082	0.0500144
													77	0.056338	0.0204082	0.0359299
													79	0.0422535	0	0.0422535
													81	0.028169	0	0.028169
													85	0.0140845	0	0.0140845
													89	0	0	0
													检验结果变量 age 至少有一个在正实际状态组与负实际状态组之间的绑定值。
													a. 最小分界值为最小实测检验值减 1，最大分界值为最大实测检验值加 1。所有其他分界值均为两个连续的有序实测检验值的平均值。

## Sheet: score
malignant/benign	margin(2)	echogenicity(1)	max-dia(2)	vascular density(1)	US score	result										malignant/benign	max-dia(2)	peripheral soft tissue(1)	margin1	MR score	result
1	2	1	2	1	6	1										1	2	1	0	3	1
1	2	1	2	1	6	1		AUC								1	2	1	1	4	1
1	2	1	0	0	3	0			area		P	95%CI				1	2	1	1	4	1
1	2	1	0	1	4	1						L	U			1	0	1	0	1	0
1	2	1	2	1	6	1		US	0.864473	0.0364218	1.28764e-11	0.793087	0.935858			1	2	1	1	4	1
1	0	1	2	1	4	1		MRI	0.898678	0.0289379	1.30778e-13	0.841961	0.955395			1	2	1	0	3	1
1	2	1	2	1	6	1										1	2	0	1	3	1
1	2	0	2	1	5	1										1	2	0	1	3	1
1	2	0	2	0	4	1										1	2	0	1	3	1
1	0	1	2	1	4	1										1	2	1	1	4	1
1	2	1	2	1	6	1										1	2	1	1	4	1
1	2	1	0	1	4	1										1	2	1	1	4	1
1	2	1	0	1	4	1										1	2	1	1	4	1
1	0	1	2	1	4	1				sensitivity	1-spe	YD				1	2	1	0	3	1
1	2	1	2	1	6	1		US	-1	1	1	0				1	2	1	1	4	1
1	2	1	2	1	6	1			0.5	1	0.938776	0.0612245				1	2	0	1	3	1
1	2	0	2	0	4	1			1.5	1	0.77551	0.22449				1	2	1	1	4	1
1	2	1	2	1	6	1			2.5	0.985915	0.571429	0.414487				1	2	1	1	4	1
1	2	1	2	1	6	1			3.5	0.915493	0.285714	0.629779	0.92	0.72		1	2	0	1	3	1
1	2	1	2	1	6	1			4.5	0.676056	0.142857	0.533199				1	2	1	1	4	1
1	2	1	2	1	6	1			5.5	0.535211	0.102041	0.43317				1	2	1	1	4	1
1	2	1	2	1	6	1			7	0	0	0				1	2	0	0	2	0
1	2	1	2	1	6	1		MRI	-1	1	1	0				1	2	1	1	4	1
1	2	1	2	1	6	1			0.5	0.985915	0.612245	0.373671				1	2	1	1	4	1
1	0	1	2	0	3	0			1.5	0.943662	0.408163	0.535499				1	2	1	0	3	1
1	2	0	2	1	5	1			2.5	0.873239	0.244898	0.628341	0.84	0.76		1	2	0	0	2	0
1	2	1	2	1	6	1			3.5	0.647887	0.0408163	0.607071				1	2	1	1	4	1
1	0	1	2	1	4	1			5	0	0	0				1	2	1	1	4	1
1	2	1	0	1	4	1										1	2	1	1	4	1
1	2	1	2	1	6	1										1	2	1	1	4	1
1	2	1	2	1	6	1										1	2	1	1	4	1
1	2	1	2	1	6	1										1	2	1	1	4	1
1	2	1	2	0	5	1										1	2	1	1	4	1
1	2	1	2	1	6	1										1	2	1	1	4	1
1	2	1	2	1	6	1										1	0	1	1	2	1
1	2	1	2	1	6	1										1	2	1	1	4	1
1	2	1	2	1	6	1										1	2	1	1	4	1
1	2	1	2	1	6	1										1	2	1	1	4	1
1	2	1	2	1	6	1										1	2	1	1	4	1
1	2	1	2	0	5	1										1	2	1	1	4	1
1	2	1	2	0	5	1										1	2	1	1	4	1
1	2	1	2	1	6	1										1	2	1	1	4	1
1	2	1	2	1	6	1										1	2	1	1	4	1
1	2	1	0	0	3	0										1	2	1	1	4	1
1	2	1	2	1	6	1										1	0	1	1	2	1
1	0	1	2	1	4	1										1	2	1	1	4	1
1	2	1	2	1	6	1										1	2	1	1	4	1
1	2	1	2	1	6	1										1	2	1	1	4	1
1	2	1	2	1	6	1										1	0	0	1	1	0
1	2	1	2	0	5	1										1	0	0	1	1	0
1	0	1	2	0	3	0										1	2	0	1	3	1
1	2	1	2	0	5	1										1	2	1	1	4	1
1	2	1	2	1	6	1										1	2	1	1	4	1
1	2	1	0	1	4	1										1	2	0	1	3	1
1	0	1	2	1	4	1										1	0	0	0	0	0
1	2	1	2	0	5	1										1	2	1	0	3	1
1	2	1	0	1	4	1										1	2	1	1	4	1
1	2	1	0	1	4	1										1	2	0	1	3	1
1	0	1	0	1	2	0										1	2	1	1	4	1
1	2	1	2	1	6	1										1	2	1	1	4	1
1	2	1	2	1	6	1										1	2	0	1	3	1
1	2	1	0	1	4	1										1	2	1	1	4	1
1	2	1	2	1	6	1										1	2	1	1	4	1
1	2	1	2	1	6	1										1	2	0	1	3	1
1	2	1	2	1	6	1										1	2	1	1	4	1
1	2	1	2	1	6	1										1	2	0	1	3	1
1	2	1	0	0	3	0										1	2	1	1	4	1
1	2	1	2	1	6	1										1	2	1	1	4	1
1	2	0	2	1	5	1										1	2	1	1	4	1
1	2	1	0	1	4	1										1	2	1	1	4	1
1	2	1	2	0	5	1										1	2	0	0	2	0
0	2	1	0	1	4	1										0	0	0	0	0	0
0	2	1	0	1	4	1										0	0	0	0	0	0
0	2	1	2	1	6	1										0	2	0	0	2	0
0	2	1	0	0	3	0										0	0	0	0	0	0
0	2	1	0	0	3	0										0	0	1	1	2	1
0	0	1	0	0	1	0										0	0	0	0	0	0
0	2	0	2	0	4	1										0	2	0	0	2	0
0	2	1	0	0	3	0										0	0	0	0	0	0
0	2	0	0	0	2	0										0	0	1	1	2	1
0	0	0	2	0	2	0										0	2	0	0	2	0
0	2	1	2	1	6	1										0	2	0	1	3	1
0	0	1	2	0	3	0										0	0	0	0	0	0
0	0	1	0	0	1	0										0	2	1	1	4	1
0	0	1	0	1	2	0										0	0	0	0	0	0
0	0	1	0	0	1	0										0	0	0	0	0	0
0	0	1	0	1	2	0										0	0	0	0	0	0
0	0	1	0	0	1	0										0	0	0	0	0	0
0	0	1	0	1	2	0										0	0	1	0	1	0
0	2	1	2	0	5	1										0	0	0	1	1	0
0	2	1	2	1	6	1										0	2	0	1	3	1
0	0	1	2	0	3	0										0	0	0	0	0	0
0	2	1	0	0	3	0										0	0	0	0	0	0
0	2	0	0	1	3	0										0	2	0	1	3	1
0	2	0	0	0	2	0										0	0	0	0	0	0
0	0	0	2	0	2	0										0	2	0	1	3	1
0	2	0	2	0	4	1										0	2	0	1	3	1
0	2	0	0	1	3	0										0	0	0	1	1	0
0	2	1	0	0	3	0										0	0	0	0	0	0
0	2	1	0	0	3	0										0	0	0	0	0	0
0	0	1	0	0	1	0										0	2	0	1	3	1
0	2	1	0	0	3	0										0	0	0	1	1	0
0	2	1	0	1	4	1										0	0	0	1	1	0
0	2	0	0	0	2	0										0	0	0	1	1	0
0	0	0	0	0	0	0										0	0	0	0	0	0
0	0	0	0	0	0	0										0	0	0	0	0	0
0	0	1	0	0	1	0										0	0	1	0	1	0
0	2	1	0	0	3	0										0	0	1	0	1	0
0	0	1	2	0	3	0										0	2	1	1	4	1
0	0	1	2	1	4	1										0	2	0	1	3	1
0	2	1	2	1	6	1										0	2	0	1	3	1
0	0	1	2	0	3	0										0	0	0	0	0	0
0	0	1	0	1	2	0										0	2	0	0	2	0
0	0	1	0	1	2	0										0	0	0	0	0	0
0	0	1	0	0	1	0										0	2	1	0	3	1
0	0	0	0	1	1	0										0	0	1	0	1	0
0	0	0	0	0	0	0										0	2	0	0	2	0
0	2	1	2	0	5	1										0	0	1	1	2	1
0	2	1	2	1	6	1										0	2	1	0	3	1
0	0	1	2	1	4	1										0	0	1	0	1	0
			良恶性	MRI	US	总分
		1	1	3	6	9	1							曲线下方的区域
		2	1	4	6	10	1							检验结果变量:	total
		3	1	4	3	7	1							区域	标准 错误a	渐近显著性b	渐近 95% 置信区间
		4	1	1	4	5	0										下限	上限
		5	1	4	6	10	1							0.929003	0.0243372	1.6041e-15	0.881303	0.976703
		6	1	3	4	7	1							检验结果变量 total 至少有一个在正实际状态组与负实际状态组之间的绑定值。统计可能有偏差。
		7	1	3	6	9	1							a. 按非参数假定
		8	1	3	5	8	1							b. 原假设：真区域 = 0.5
		9	1	3	4	7	1
		10	1	4	4	8	1							曲线的坐标
		11	1	4	6	10	1							检验结果变量:	total
		12	1	4	4	8	1							大于或等于此值时为正a	敏感度	1 - 特异性	yd
		13	1	4	4	8	1							-1	1	1	0
		14	1	3	4	7	1							0.5	1	0.959184	0.0408163
		15	1	4	6	10	1							1.5	1	0.897959	0.102041
		16	1	3	6	9	1							2.5	1	0.755102	0.244898
		17	1	4	4	8	1							3.5	1	0.55102	0.44898
		18	1	4	6	10	1							4.5	0.985915	0.346939	0.638977
		19	1	3	6	9	1							5.5	0.971831	0.244898	0.726933
		20	1	4	6	10	1							6.5	0.915493	0.183673	0.731819
		21	1	4	6	10	1							7.5	0.760563	0.102041	0.658523
		22	1	2	6	8	1							8.5	0.549296	0.0816327	0.467663
		23	1	4	6	10	1							9.5	0.380282	0	0.380282
		24	1	4	6	10	1							11	0	0	0
		25	1	3	3	6	0							检验结果变量 total 至少有一个在正实际状态组与负实际状态组之间的绑定值。
		26	1	2	5	7	1							a. 最小分界值为最小实测检验值减 1，最大分界值为最大实测检验值加 1。所有其他分界值均为两个连续的有序实测检验值的平均值。
		27	1	4	6	10	1
		28	1	4	4	8	1
		29	1	4	4	8	1
		30	1	4	6	10	1
		31	1	4	6	10	1
		32	1	4	6	10	1
		33	1	4	5	9	1
		34	1	4	6	10	1
		35	1	2	6	8	1
		36	1	4	6	10	1
		37	1	4	6	10	1
		38	1	4	6	10	1
		39	1	4	6	10	1
		40	1	4	5	9	1
		41	1	4	5	9	1
		42	1	4	6	10	1
		43	1	4	6	10	1
		44	1	4	3	7	1
		45	1	2	6	8	1
		46	1	4	4	8	1
		47	1	4	6	10	1
		48	1	4	6	10	1
		49	1	1	6	7	1
		50	1	1	5	6	0
		51	1	3	3	6	0
		52	1	4	5	9	1
		53	1	4	6	10	1
		54	1	3	4	7	1
		55	1	0	4	4	0
		56	1	3	5	8
		57	1	4	4	8
		58	1	3	4	7
		59	1	4	2	6	0
		60	1	4	6	10
		61	1	3	6	9
		62	1	4	4	8
		63	1	4	6	10
		64	1	3	6	9
		65	1	4	6	10
		66	1	3	6	9
		67	1	4	3	7
		68	1	4	6	10
		69	1	4	5	9
		70	1	4	4	8
		71	1	2	5	7
		72	0	0	4	4
		73	0	0	4	4
		74	0	2	6	8
		75	0	0	3	3
		76	0	2	3	5
		77	0	0	1	1
		78	0	2	4	6
		79	0	0	3	3
		80	0	2	2	4
		81	0	2	2	4
		82	0	3	6	9
		83	0	0	3	3
		84	0	4	1	5
		85	0	0	2	2
		86	0	0	1	1
		87	0	0	2	2
		88	0	0	1	1
		89	0	1	2	3
		90	0	1	5	6
		91	0	3	6	9
		92	0	0	3	3
		93	0	0	3	3
		94	0	3	3	6
		95	0	0	2	2
		96	0	3	2	5
		97	0	3	4	7
		98	0	1	3	4
		99	0	0	3	3
		100	0	0	3	3
		101	0	3	1	4
		102	0	1	3	4
		103	0	1	4	5
		104	0	1	2	3
		105	0	0	0	0
		106	0	0	0	0
		107	0	1	1	2
		108	0	1	3	4
		109	0	4	3	7
		110	0	3	4	7
		111	0	3	6	9
		112	0	0	3	3
		113	0	2	2	4
		114	0	0	2	2
		115	0	3	1	4
		116	0	1	1	2
		117	0	2	0	2
		118	0	2	5	7
		119	0	3	6	9
		120	0	1	4	5

## Sheet: spss
Multivariate logistic regression of us and MRI						ROC of US MRI and combination							comparison of AUC
